# Supplementary material for: Targeting Glutamine Transporters as a Novel Drug Therapy for Synovial Sarcoma
Source: Cancers (Basel). 2025 Dec 19;18(1):15. doi: 10.3390/cancers18010015 (PMC12784809; doi:10.3390/cancers18010015)
Supplement: Supplementary file 1 [file cancers-18-00015-s001.zip]

Archive with 2 entries (2 files):
- 251215 Supplementary Data.pdf
- 251215 Supplementary Materials-The uncropped bolts of Western blots.pdf
